# Supplementary material for: Shaping Outcomes: Levodopa–Carbidopa Intestinal Gel Treatment and Nutrition in Parkinson’s Disease—A Prospective Observational Cohort Study
Source: J Clin Med. 2025 Mar 28;14(7):2321. doi: 10.3390/jcm14072321 (PMC11989982; doi:10.3390/jcm14072321)
Supplement: Supplementary file 1 [file jcm-14-02321-s001.zip]

Archive with 1 entries (1 files):
- jcm-3509686-supplementary.pdf
